# Supplementary material for: Physiological and Transcriptomic Analysis Provide Insight into Low Temperature Enhancing Hypericin Biosynthesis in Hypericum perforatum
Source: Molecules. 2021 Apr 15;26(8):2294. doi: 10.3390/molecules26082294 (PMC8071384; doi:10.3390/molecules26082294)
Supplement: Supplementary file 1 [file molecules-26-02294-s001.zip]

Archive with 1 entries (1 files):
- molecules-1144993-supplementary.pdf
